# Supplementary material for: Security controls in an integrated Biobank to protect privacy in data sharing: rationale and study design
Source: BMC Med Inform Decis Mak. 2017 Jul 6;17:100. doi: 10.1186/s12911-017-0494-5 (PMC5501115; doi:10.1186/s12911-017-0494-5)
Supplement: Supplementary file 2 — Logical configuration of the networks that form an infrastructure of the TMM biobank. Configuration of the TMM network is specified. (ZIP 53 kb) [file 12911_2017_494_MOESM2_ESM.zip]

Archive with 2 entries (2 files):
- Supplementary_DocumentR3_1.docx
- Supplementary_Figure1R3.pptx
